# Supplementary material for: Circulating tumor DNA landscape and prognostic impact of acquired resistance to targeted therapies in cancer patients: a national center for precision medicine (PRISM) study
Source: Mol Cancer. 2023 Nov 4;22:176. doi: 10.1186/s12943-023-01878-9 (PMC10625178; doi:10.1186/s12943-023-01878-9)
Supplement: Supplementary file 2 — Supplementary Material 2 [file 12943_2023_1878_MOESM2_ESM.xlsx]

## Sheet: Feuil1
Supplementary Table 1. Plasma ctDNA aberrations associated with secondary resistance (STING study)
PATIENT ID	GENDER	CANCER TYPE	TARGET	TARGETED THERAPY	Plasma ctDNA aberrations associated with secondary resistance
83	F	MELANOMA	BRAF V600E	Dabrafenib ,trametinib	NRAS Q61R
94	M	MELANOMA	BRAF V600E	Dabrafenib ,trametinib	MET amplification
288	M	COLORECTAL	EGFR	Cetuximab	KRAS G12V
					KRAS amplification
99	M	SALIVARY GLAND	ANDROGEN RECEPTOR	Bicatulamide	AR H875Y
					AR H875Y
					AR H875Y
					AR W742C
					AR W742L
55	M	PROSTATE	ANDROGEN RECEPTOR	Abiraterone	AR amplification
102	F	GIST	KIT	Imatinib	KIT D820H
158	F	NSCLC	EGFR	Osimertinib	EGFR G724S
162	F	NSCLC	EGFR	Gefitinib	EGFR T790M
					PTEN T319fs*1
60	M	PROSTATE	ANDROGEN RECEPTOR	Abiraterone	AR amplification
938	F	COLORECTAL	EGFR	Cetuximab	KRAS Q61H
					CCND3 amplification
65	M	PROSTATE	ANDROGEN RECEPTOR	Enzatulamide	AR F877L
1712	M	PROSTATE	ANDROGEN RECEPTOR	Abiraterone	AR G689A
64	M	PROSTATE	ANDROGEN RECEPTOR	Abiraterone	AR amplification
620	M	PROSTATE	ANDROGEN RECEPTOR	Enzatulamide	AR H875Y
1633	M	PROSTATE	ANDROGEN RECEPTOR	Abiraterone	AR H875Y
303	F	NSCLC	EGFR	Osimertinib	EGFR E709K
					PIK3CA E545K
					PTEN G165*
1866	M	COLORECTAL	EGFR	Panitumumab	KRAS Q61L
113	M	PROSTATE	ANDROGEN RECEPTOR	Enzatulamide	AR amplification
121	M	PROSTATE	ANDROGEN RECEPTOR	Enzatulamide	AR amplification
122	F	COLORECTAL	EGFR	Panitumumab	KRAS amplification
395	M	NSCLC	EGFR	Gefitinib	ERBB3 amplification
					NF1 S1489G
403	F	NSCLC	EGFR	Osimertinib	EGFR amplification
					EGFR C797S
232	M	COLORECTAL	EGFR	Cetuximab	PTEN D92H
					PTEN splice site 465_492+3del31
273	M	COLORECTAL	EGFR	Cetuximab	KRAS G12D
					KRAS G12S
					KRAS G12R
					KRAS G12A
					KRAS G12I
					KRAS G12V
					KRAS Q61H
					KRAS G12C
					KRAS amplification
					NRAS Q61K
					NRAS Q61R
					MAP2K1 E102_I103del
					MET GTF2IRD1-MET fusion
					MET amplification
					NF1 duplication exons 40-47
					NF1 splice site 205-6_247del49
					NF1 C1960fs*19
					NF1 splice site 7526_7615+84del174
					EGFR I491K
					EGFR S464L
					EGFR G465E
					EGFR G465R
					EGFR G465V
					FGFR3 FGFR3-TACC3 fusion
180	M	PROSTATE	ANDROGEN RECEPTOR	Enzatulamide	AR amplification
376	M	PROSTATE	ANDROGEN RECEPTOR	Enzatulamide	AR amplification
					AR deletion exons 5-7
414	F	NSCLC	EGFR	Lazertinib	KRAS G12A
					PIK3CA E545Q
					PIK3CA E545K
155	F	BREAST	OESTROGEN RECEPTOR	Letrozole	ESR1 Y537S
507	M	PROSTATE	ANDROGEN RECEPTOR	Enzatulamide	AR amplification
					AR deletion exons 5-7
					AR MAGT1-AR rearrangement
202	F	BREAST	OESTROGEN RECEPTOR	Letrozole/palbociclib	ESR1 D538G
220	F	BREAST	OESTROGEN RECEPTOR	Letrozole/palbociclib	ESR1 D538G
222	F	BREAST	OESTROGEN RECEPTOR	Letrozole/palbociclib	ESR1 D538G
223	F	BREAST	OESTROGEN RECEPTOR	Letrozole/palbociclib	ESR1 Y537C
465	M	BLADDER	FGFR	futibatinib	ERBB3 V104M
					ERBB3 R475W
					KRAS A146T0
706	M	PROSTATE	ANDROGEN RECEPTOR	Enzatulamide	AR deletion exons 5-8
					AR amplification
58	M	PROSTATE	ANDROGEN RECEPTOR	Abiraterone	AR L702H
61	M	PROSTATE	ANDROGEN RECEPTOR	Abiraterone	AR L702H
498	M	NSCLC	EGFR	Osimertinib	EGFR T790M
356	F	COLORECTAL	EGFR	Cetuximab	KRAS G13C
					KRAS G12D
					KRAS G13D
					KRAS G12V
					KRAS Q61H
					KRAS G12A
					KRAS G12C
					NRAS Q61L
					FGFR2 DMBT1-FGFR2 rearrangement
					EGFR I491T
829	M	PROSTATE	ANDROGEN RECEPTOR	Enzatulamide	AR H875Y
					AR L702H
1603	M	PROSTATE	ANDROGEN RECEPTOR	Enzatulamide	AR H875Y
					AR L702H
					AR D891H
					AR T878A
814	M	PROSTATE	ANDROGEN RECEPTOR	Enzatulamide	AR L702H
326	M	PROSTATE	ANDROGEN RECEPTOR	Enzatulamide	AR amplification
338	M	PROSTATE	ANDROGEN RECEPTOR	Enzatulamide	AR amplification
226	F	BREAST	OESTROGEN RECEPTOR	Anastrozole-Palbociclib	ESR1 E380Q
					ESR1 D538G
593	F	NSCLC	EGFR	Osimertinib	PIK3CA R357Q
1126	M	PROSTATE	ANDROGEN RECEPTOR	Enzatulamide	AR L702H
419	F	BREAST	OESTROGEN RECEPTOR	Letrozole	ESR1 D538G
1272	M	PROSTATE	ANDROGEN RECEPTOR	Enzatulamide	AR L702H
471	M	PROSTATE	ANDROGEN RECEPTOR	Abiraterone	AR amplification
1180	M	PROSTATE	ANDROGEN RECEPTOR	Abiraterone	AR H875Y
					AR T878A
					AR L702H
483	F	BREAST	OESTROGEN RECEPTOR	Letrozole	ESR1 E380Q
678	H	NSCLC	EGFR	Afatinib	EGFR E709_T710>D
					PIK3CA E545K
					PIK3CA E81K
181	H	PROSTATE	ANDROGEN RECEPTOR	Abiraterone	AR amplification
					AR L702H
					AKT3 E17K
751	H	NSCLC	EGFR	Osimertinib	EGFR G724S
506	F	BREAST	OESTROGEN RECEPTOR	Letrozole	ESR1 L536H
					ESR1 D538G
1424	M	PROSTATE	ANDROGEN RECEPTOR	Enzatulamide	AR L702H
517	M	PROSTATE	ANDROGEN RECEPTOR	Enzatulamide	AR amplification
1976	F	COLORECTAL	EGFR	Cetuximab	EGFR S492R
					KRAS G12A
					KRAS A59E
					KRAS Q61H
					NRAS Q61R
					NRAS Q61L
					NRAS G12C
					NRAS Q61K
					NRAS R68T
					MAP2K1 (MEK1) K57T
780	M	BLADDER	FGFR	Erdafitinib	PIK3CA E545K
					PTEN R15K
783	M	NSCLC	EGFR	Capmatinib	PIK3CA M1043I
801	M	THYROID	RET	Pralsetinib	KRAS G12D
					NF1 Y628fs*6
530	F	BREAST	OESTROGEN RECEPTOR	Letrozole/palbociclib	ESR1 Y537N
813	M	NSCLC	EGFR	Afitinib	EGFR C797S
819	M	COLORECTAL	EGFR	Pamitunumab	BRAF KIAA1549-BRAF fusion
					KRAS Q61H
					EGFR G465L
					EGFR S464L
					EGFR V441G
					EGFR V441D
					EGFR G465E
					EGFR I491R
1515	M	PROSTATE	ANDROGEN RECEPTOR	Enzatulamide	AR L702H
					AR amplification
553	M	PROSTATE	ANDROGEN RECEPTOR	Abiraterone	AR amplification
1813	M	PROSTATE	ANDROGEN RECEPTOR	Enzatulamide	AR L702H
					AR amplification
763	M	HEAD AND NECK	EGFR	Cetuximab	PIK3CA E542K
855	F	NSCLC	EGFR	Gefitinib	RET CCDC6-RET fusion
309	F	COLORECTAL	EGFR	Cetuximab	EGFR amplification
1017	F	COLORECTAL	EGFR	Cetuximab	EGFR S492R
					KRAS amplification
981	M	HEAD AND NECK	EGFR	Cetuximab	PIK3CA E545K
					PTEN G230*
					FGFR2 N549K
					FGFR2 V564L
					FGFR2 V564F
623	M	PROSTATE	ANDROGEN RECEPTOR	Enzatulamide	AR L702H
					AR F877L
297	M	PROSTATE	ANDROGEN RECEPTOR	Abiraterone	AR L702H
					AR H875Y
					AR T878A
660	F	BREAST	OESTROGEN RECEPTOR	Letrozole	ESR1 Y537S
1616	M	PROSTATE	ANDROGEN RECEPTOR	Enzatulamide	AR L702H
					AR T878A
					AR amplification
1711	M	PROSTATE	ANDROGEN RECEPTOR	Abiraterone	AR L702H
					AR T878A
690	F	BREAST	OESTROGEN RECEPTOR	Letrozole/palbociclib	ESR1 D538G
					ESR1 E380Q
710	M	PROSTATE	ANDROGEN RECEPTOR	Enzatulamide	AR amplification
1077	M	PROSTATE	ANDROGEN RECEPTOR	Enzatulamide	AR L702H
					AR T878A
444	M	PROSTATE	ANDROGEN RECEPTOR	Enzatulamide	AR L702H
					AR T878A
					AR H875Y
					AR V716M
					ATM R2849*
					AR amplification
757	M	PROSTATE	ANDROGEN RECEPTOR	Enzatulamide	AR amplification
958	F	NSCLC	EGFR	Osimertinib	EGFR C797S
323	M	PROSTATE	ANDROGEN RECEPTOR	Enzatulamide	AR L702H
					AR V716M
					AR F877L
					AR T878A
					AR F877_T878>LA
					AR F877_T878>LA
961	M	GIST	KIT	Imatinib	KIT D816E
501	F	ANAL CARCINOMA	EGFR	Cetuximab	PIK3CA E545K
608	F	ANAL CARCINOMA	EGFR	Cetuxumab	PTEN loss
477	M	PROSTATE	ANDROGEN RECEPTOR	Enzatulamide	AR L702H
					AR W742F
					AR T878A
1046	M	PROSTATE	ANDROGEN RECEPTOR	Enzatulamide	AR amplification
					AR rearrangement exon 4
104	M	PROSTATE	ANDROGEN RECEPTOR	Enzatulamide	AR rearrangement exon 4
1037	F	NSCLC	MET	Ceretinib	ALK EML4-ALK fusion
					NF1 Q1188*
					PIK3CA E545K
					DNMT3A splice site 1667+1G>A
					ERCC4 R799W
					MUTYH M269V
723	M	HEAD AND NECK	EGFR	Cetuximab	PIK3CA E545K
					BRAF G466K
					BRAF amplification
816	F	BREAST	OESTROGEN RECEPTOR	Letrozole/palbociclib	ESR1 D538G
					ESR1 Y537C
1386	M	PROSTATE	ANDROGEN RECEPTOR	Abiraterone	AR amplification
					AR deletion exons 5-7
					AR deletion exons 5-7
1297	M	PROSTATE	ANDROGEN RECEPTOR	Enzatulamide	AR deletion exons 5-7
					AR rearrangement exon 4
					AR rearrangement exon 4
					AR amplification
1969	M	COLORECTAL	EGFR	Cetuximab	MAP2K1 (MEK1) K57T
					MAP2K1 (MEK1) K57N
					MTOR E1799K
					PIK3CA E545Q
1745	M	PROSTATE	ANDROGEN RECEPTOR	Enzatulamide	AR amplification
					AR rearrangement exon 4
					AR rearrangement exon 5
803	M	PROSTATE	ANDROGEN RECEPTOR	Abiraterone	AR rearrangement exon 4
					AR rearrangement exon 5
920	M	PROSTATE	ANDROGEN RECEPTOR	Enzatulamide	AR amplification
1195	F	NSCLC	MET	Crizotinib	ALK T1151M
					ALK G1202R
					ALK L1196M
770	M	PROSTATE	ANDROGEN RECEPTOR	Abiraterone	AR amplification
					AR rearrangement intron 4
861	F	BREAST	OESTROGEN RECEPTOR	Trastuzumab	PIK3CA E542K
					EGFR amplification
					EPHB4 amplification
966	F	BREAST	OESTROGEN RECEPTOR	Letrozole/palbociclib	ESR1 Y537S
					ESR1 D538G
					ESR1 E380Q
972	M	PROSTATE	ANDROGEN RECEPTOR	Abiraterone	AR amplification
1347	F	COLORECTAL	EGFR	Cetuximab	ERBB3 D297Y
					PIK3CA E81K
					ERBB4 E872D
1004	M	PROSTATE	ANDROGEN RECEPTOR	Abiraterone	AR amplification
1005	M	PROSTATE	ANDROGEN RECEPTOR	Enzatulamide	AR amplification
1731	M	PROSTATE	ANDROGEN RECEPTOR	Enzatulamide	AR amplification
					AR rearrangement exon 5
1425	M	PROSTATE	ANDROGEN RECEPTOR	Enzatulamide	AR D891H
					AR amplification
					AR rearrangement exon 5
1096	M	PROSTATE	ANDROGEN RECEPTOR	Abiraterone	AR amplification
970	F	BREAST	OESTROGEN RECEPTOR	Ribociclib/letrozole	ESR1 Y537N
					ESR1 Y537S
1296	M	PROSTATE	ANDROGEN RECEPTOR	Enzatulamide	AR rearrangement exon 5
					AR rearrangement exon 5
					AR rearrangement exon 5
					AR rearrangement exon 5
					AR amplification
1162	M	PROSTATE	ANDROGEN RECEPTOR	Enzatulamide	AR amplification
1225	M	COLORECTAL	EGFR	Panitumumab	PIK3CA R88Q
313	F	COLORECTAL	EGFR	Cetuximab	PIK3CA H1047R
1117	F	BREAST	OESTROGEN RECEPTOR	Fulvestrant/palbociclib	ESR1 D538G
464	M	PROSTATE	ANDROGEN RECEPTOR	Abiraterone	AR rearrangement intron 4
					AR amplification
1181	M	PROSTATE	ANDROGEN RECEPTOR	Abiraterone	AR amplification
750	M	PROSTATE	ANDROGEN RECEPTOR	Enzatulamide	AR rearrangement intron 4
1171	F	BREAST	OESTROGEN RECEPTOR	Letrozole/palbociclib	ESR1 D538G
897	M	PROSTATE	ANDROGEN RECEPTOR	Enzatulamide	AR rearrangement intron 4
669	M	PROSTATE	ANDROGEN RECEPTOR	Enzatulamide	AR T878A
63	M	PROSTATE	ANDROGEN RECEPTOR	Abiraterone	AR T878A
1249	F	BREAST	OESTROGEN RECEPTOR	Letrozole	ESR1 Y537S
					ESR1 D538G
98	M	PROSTATE	ANDROGEN RECEPTOR	Enzatulamide	AR amplification
					AR T878A
648	M	PROSTATE	ANDROGEN RECEPTOR	Enzatulamide	AR T878A
1300	F	BREAST	OESTROGEN RECEPTOR	Letrozole/palbociclib	ESR1 L536H
847	M	PROSTATE	ANDROGEN RECEPTOR	Enzatulamide	AR T878A
1341	F	BREAST	OESTROGEN RECEPTOR	Letrozole	ESR1 Y537N
					ESR1 Y537N
					ESR1 D538G
1222	M	PROSTATE	ANDROGEN RECEPTOR	Enzatulamide	AR T878A
1334	M	PROSTATE	ANDROGEN RECEPTOR	Enzatulamide	AR T878A
					AR amplification
1429	M	PROSTATE	ANDROGEN RECEPTOR	Enzatulamide	AR amplification
1437	M	PROSTATE	ANDROGEN RECEPTOR	Enzatulamide	AR amplification
322	M	COLORECTAL	BRAF V600E	Dabrafenib+trametinib	PIK3CA G118D
1585	M	NSCLC	EGFR	Afatinib	EGFR L747P
					PIK3CA E545K
					PIK3CA E542K
1397	F	BREAST	OESTROGEN RECEPTOR	Fulvestrant/palbociclib	ESR1 D538G
333	M	COLORECTAL	EGFR	Panitumumab	KRAS Q61H
					KRAS G12V
					MAP2K1 (MEK1) R49L
					MAP2K1 K57T
					ARAF N217K
1703	F	COLORECTAL	EGFR	Cetuximab	PTEN loss
248	M	PROSTATE	ANDROGEN RECEPTOR	Enzatulamide	AR T878A
					AR amplification
					AR complex rearrangement
1537	M	PROSTATE	ANDROGEN RECEPTOR	Enzatulamide	AR amplification
1438	F	BREAST	OESTROGEN RECEPTOR	Exemestane/everolimus	ESR1 D538G
1627	F	OVARIAN	KRAS G12C	Sotorasib	KRAS amplification
1798	M	PROSTATE	ANDROGEN RECEPTOR	Apatulamide	AR T878A
					AR H875Y
					AR L702H
532	F	NSCLC	HER2	Trastuzumab	ERBB2 A775_G776insYVMA
					PIK3CA R93W
243	M	PROSTATE	ANDROGEN RECEPTOR	Enzatulamide	AR T878A
					AR L702H
1458	F	BREAST	OESTROGEN RECEPTOR	Ribociclib/letrozole	ESR1 Y537S
1602	F	BREAST	OESTROGEN RECEPTOR	Exemestane/everolimus	ESR1 D538G
1631	M	PROSTATE	ANDROGEN RECEPTOR	Enzatulamide	AR amplification
1632	M	PROSTATE	ANDROGEN RECEPTOR	Enzatulamide	AR amplification
261	M	PROSTATE	ANDROGEN RECEPTOR	Enzatulamide	AR T878A
					AR L702H
1634	M	PROSTATE	ANDROGEN RECEPTOR	Enzatulamide	AR amplification
1670	F	NSCLC	EGFR	Osimertinib	PIK3CA E545K
					PTEN F347fs*5
1681	M	NSCLC	EGFR	Osimertinib	EGFR R414G
					EGFR amplification
					ERBB2 G778C
1697	F	SALIVARY GLAND	PI3KCA	Alpelisib	PIK3R1 L449fs*3
					PTEN splice site 1027-2A>T
					PTEN S229fs*25
					PTEN splice site 165-2A>T
					PTEN W274fs*2
					PTEN C71Y
					PTEN Y336*
					PTEN R130G
					PTEN R130Q
1643	M	PROSTATE	ANDROGEN RECEPTOR	Enzatulamide	AR amplification
694	M	COLORECTAL	EGFR	Panitumumab	KRAS G12V
1605	F	BREAST	OESTROGEN RECEPTOR	Letrozole	ESR1 D538G
					ESR1 Y537S
1725	M	NSCLC	EGFR	Osimertinib	MET amplification
					PIK3CA E545K
1748	M	CHOLANGIOCARCINOMA	FGFR	futibatinib	FGFR2 V564F
					FGFR2 V564L
					FGFR2 FGFR2-BICC1 fusion
					KRAS amplification
1772	F	NSCLC	EGFR	Erlotinib	EGFR T790M
1797	F	NSCLC	EGFR	Osimertinib	BRAF TRIM24-BRAF fusion
1714	M	PROSTATE	ANDROGEN RECEPTOR	Abiraterone	AR T878A
					AR L702H
926	M	PROSTATE	ANDROGEN RECEPTOR	Enzatulamide	AR T878A
					AR rearrangement exon 4
					AR amplification
893	M	PROSTATE	ANDROGEN RECEPTOR	Enzatulamide	AR T878A
					AR W742C
335	M	COLORECTAL	EGFR	Cetuximab	BRAF IGF2BP3-BRAF fusion
					KRAS Q61H
					KRAS G12F
					KRAS Q61H
					NRAS Q61K
					MAP2K1 (MEK1) E102_I103del
					EGFR V441G
798	M	PROSTATE	ANDROGEN RECEPTOR	Enzatulamide	AR T878S
1619	F	BREAST	OESTROGEN RECEPTOR	Exemestane/everolimus	ESR1 H524L
1743	M	PROSTATE	ANDROGEN RECEPTOR	Enzatulamide	AR amplification
1744	M	PROSTATE	ANDROGEN RECEPTOR	Abiraterone	AR T878A
57	M	PROSTATE	ANDROGEN RECEPTOR	Enzatulamide	AR T878S
					AR H875Y
					AR V716M
					AR T878A
1747	M	PROSTATE	ANDROGEN RECEPTOR	Abiraterone	AR amplification
752	M	PROSTATE	ANDROGEN RECEPTOR	Enzatulamide	AR W742C
					AR amplification
1799	M	PROSTATE	ANDROGEN RECEPTOR	Enzatulamide	AR amplification
762	M	ESTOMAC	HER2	Trastuzumab	KRAS amplification
					KRAS A59T
1729	M	PROSTATE	ANDROGEN RECEPTOR	Enzatulamide	AR amplification
					AR rearrangement intron 4
105	M	PROSTATE	ANDROGEN RECEPTOR	Enzatulamide	AR T878A
					AR W742C
					AR L702H
1826	M	PROSTATE	ANDROGEN RECEPTOR	Enzatulamide	AR amplification
1934	F	CHOLANGIOCARCINOMA	FGFR	futibatinib	FGFR N549K
					PIK3CA H1047L
					PIK3CA E545K
1887	M	PROSTATE	ANDROGEN RECEPTOR	Enzatulamide	AR amplification
1635	F	BREAST	OESTROGEN RECEPTOR	Letrozole/palbociclib	ESR1 E380Q
					ESR1 Y537N
1494	F	COLORECTAL	EGFR	Panitumumab	KRAS Q61L
					KRAS Q61H
					MET amplification
					NF1 G2397R
					EGFR V441G
					EGFR V441D
					EGFR S464L
2029	F	NSCLC	ALK	Alectinib	ALK I1171N
1738	F	BREAST	OESTROGEN RECEPTOR	Fulvestrant/palbociclib	ESR1 D538G
1897	F	BREAST	OESTROGEN RECEPTOR	Fulvestrant/palbociclib	ESR1 E380Q
					ESR1 Y537C
2092	F	UTERUS	OESTROGEN RECEPTOR	Exemestane	ESR1 Y537S
2014	M	OESOPHAGUS	HER2	Trastuzumab	PIK3CA E545A
					PIK3CA E542K
					PIK3CA D454_I459del
					PIK3CA Q546K
					PIK3CA E545G
1855	M	ESTOMAC	HER2	Trastuzumab	PIK3CA G1049R
					KRAS amplification
1985	F	BREAST	OESTROGEN RECEPTOR	Fulvestrant/palbociclib	ESR1 E380Q
					ESR1 Y537S
2178	F	NSCLC	EGFR	Afatinib	NTRK1 LMNA-NTRK1 fusion
					KRAS G13D
2039	M	COLORECTAL	EGFR	Panitumumab	KRAS G12S
2224	M	PROSTATE	ANDROGEN RECEPTOR	Enzatulamide	AR amplification
2303	M	NSCLC	RET	Pralsetinib	KRAS amplification
					PIK3CA T1025A
