# Supplementary material for: Circulating tumor DNA landscape and prognostic impact of acquired resistance to targeted therapies in cancer patients: a national center for precision medicine (PRISM) study
Source: Mol Cancer. 2023 Nov 4;22:176. doi: 10.1186/s12943-023-01878-9 (PMC10625178; doi:10.1186/s12943-023-01878-9)
Supplement: Supplementary file 3 — Supplementary Material 3 [file 12943_2023_1878_MOESM3_ESM.xlsx]

## Sheet: Feuil1
Supplementary Table 2. Plasma ctDNA aberrations associated with secondary resistance (BIP study)
NIP	GENDER	CANCER TYPE	TARGET	DRUG CLASS	Plasma ctDNA aberrations associated with secondary resistance
BIP1	Male	PROSTATE	ANDROGEN RECEPTOR	LHRH agonist	AR H875Y
BIP2	Male	PROSTATE	ANDROGEN RECEPTOR	LHRH agonist	AR amplification
BIP3	Male	PROSTATE	ANDROGEN RECEPTOR	LHRH agonist	AR H875Y
BIP4	Male	PROSTATE	ANDROGEN RECEPTOR	LHRH agonist	AR amplification
BIP5	Male	PROSTATE	ANDROGEN RECEPTOR	abiraterone	AR amplification
BIP6	Male	PROSTATE	ANDROGEN RECEPTOR	abiraterone	AR T878A
BIP7	Male	PROSTATE	ANDROGEN RECEPTOR	LHRH agonist	AR H875Y
					AR T878A
					AR V716M
BIP8	Male	PROSTATE	ANDROGEN RECEPTOR	LHRH agonist	AR T878A
					AR amplification
BIP9	Male	PROSTATE	ANDROGEN RECEPTOR	enzatulamide	AR amplification
BIP10	Male	PROSTATE	ANDROGEN RECEPTOR	LHRH agonist	AR T878S
BIP11	Male	PROSTATE	ANDROGEN RECEPTOR	LHRH agonist	AR T878A
BIP12	Male	PROSTATE	ANDROGEN RECEPTOR	LHRH agonist	AR amplification
BIP13	Male	PROSTATE	ANDROGEN RECEPTOR	LHRH agonist	AR amplification
BIP14	Male	PROSTATE	ANDROGEN RECEPTOR	abiraterone	AR T878A
BIP15	Male	PROSTATE	ANDROGEN RECEPTOR	abiraterone	AR amplification
BIP16	Male	PROSTATE	ANDROGEN RECEPTOR	abiraterone	AR T878S
BIP17	Male	PROSTATE	ANDROGEN RECEPTOR	LHRH agonist	AR H875Y
BIP18	Male	PROSTATE	ANDROGEN RECEPTOR	LHRH agonist	AR T878A
BIP19	Male	PROSTATE	ANDROGEN RECEPTOR	enzatulamide	AR L702H
BIP20	Male	PROSTATE	ANDROGEN RECEPTOR	LHRH agonist	AR T878A
BIP21	Male	PROSTATE	ANDROGEN RECEPTOR	enzatulamide	AR amplification
					AR inv exons 5-7
BIP22	Male	PROSTATE	ANDROGEN RECEPTOR	LHRH agonist	AR T878A
					AR amplification
BIP23	Male	PROSTATE	ANDROGEN RECEPTOR	LHRH agonist	AR H875Y
					AR L702H
					AR T878A
					AR V716M
BIP24	Male	PROSTATE	ANDROGEN RECEPTOR	LHRH agonist	AR L702H
					AR amplification
BIP25	Male	PROSTATE	ANDROGEN RECEPTOR	abiraterone	AR W742C
					AR T778A
BIP26	Male	PROSTATE	ANDROGEN RECEPTOR	LHRH agonist	AR H875Y
					AR L702H
BIP27	Male	PROSTATE	ANDROGEN RECEPTOR	LHRH agonist	AR T878A
					AR H875Y
BIP28	Male	PROSTATE	ANDROGEN RECEPTOR	LHRH agonist	AR T878A
					AR M896L
BIP29	Male	NSCLC	EGFR	Erlotinib	EGFR T790M
BIP30	Female	NSCLC	EGFR	Osimertinib	AKT1 amplification
					PTEN T319fs*6
BIP31	Female	NSCLC	EGFR	Erlotinib	PIK3CA H1047L
BIP32	Female	NSCLC	EGFR	Osimertinib	EGFR amplification
BIP33	Male	NSCLC	EGFR	Osimertinib	PIK3CA E545K
BIP34	Female	NSCLC	EGFR	Osimertinib	ERFFI1 Q241*
BIP35	Female	NSCLC	EGFR	Osimertinib	TSC2 K125fs*1
BIP36	Female	BREAST	OESTROGEN RECEPTOR	Aromatase inhibitor	ESR1 D538G
BIP37	Female	BREAST	OESTROGEN RECEPTOR	Aromatase inhibitor	ESR1 D538G
BIP38	Female	BREAST	OESTROGEN RECEPTOR	Aromatase inhibitor	ESR1 L536Q
BIP39	Female	BREAST	OESTROGEN RECEPTOR	Aromatase inhibitor	ESR1 Y537S
BIP40	Female	BREAST	OESTROGEN RECEPTOR	Aromatase inhibitor	ESR1 D538G
BIP41	Female	BREAST	OESTROGEN RECEPTOR	Aromatase inhibitor	ESR1 L536R
BIP42	Female	BREAST	OESTROGEN RECEPTOR	Aromatase inhibitor	ESR1 D538G
BIP43	Female	BREAST	OESTROGEN RECEPTOR	Aromatase inhibitor	ESR1 D538G
BIP44	Female	BREAST	OESTROGEN RECEPTOR	Aromatase inhibitor	ESR1 D538G
BIP45	Female	BREAST	OESTROGEN RECEPTOR	Aromatase inhibitor	ESR1 D538G
BIP46	Female	BREAST	OESTROGEN RECEPTOR	Aromatase inhibitor	ESR1 Y537S
BIP47	Female	BREAST	OESTROGEN RECEPTOR	Aromatase inhibitor	ESR1 Y537N
BIP48	Female	BREAST	OESTROGEN RECEPTOR	Aromatase inhibitor	ESR1 Y537S
BIP49	Female	BREAST	OESTROGEN RECEPTOR	Aromatase inhibitor	ESR1 D538G
BIP50	Female	BREAST	OESTROGEN RECEPTOR	Aromatase inhibitor	ESR1 D538G
BIP51	Female	BREAST	OESTROGEN RECEPTOR	Aromatase inhibitor	ESR1 Y537S
BIP52	Female	BREAST	OESTROGEN RECEPTOR	Aromatase inhibitor	ESR1 L536Q
BIP53	Female	BREAST	OESTROGEN RECEPTOR	Aromatase inhibitor	ESR1 D538G
BIP54	Female	BREAST	OESTROGEN RECEPTOR	Aromatase inhibitor	ESR1 Y537S
BIP55	Female	BREAST	OESTROGEN RECEPTOR	Aromatase inhibitor	ESR1 Y537C
BIP56	Female	BREAST	OESTROGEN RECEPTOR	Aromatase inhibitor	ESR1 D538G
BIP57	Female	BREAST	OESTROGEN RECEPTOR	Aromatase inhibitor	ESR1 Y537S
BIP58	Female	BREAST	OESTROGEN RECEPTOR	Aromatase inhibitor	ESR1 D538G
BIP59	Female	BREAST	OESTROGEN RECEPTOR	Aromatase inhibitor	ESR1 D538G
BIP60	Female	BREAST	OESTROGEN RECEPTOR	Aromatase inhibitor	ESR1 Y537N
BIP61	Female	BREAST	OESTROGEN RECEPTOR	Aromatase inhibitor	ESR1 D538G
BIP62	Female	BREAST	OESTROGEN RECEPTOR	Aromatase inhibitor	ESR1 D538G
BIP63	Female	BREAST	OESTROGEN RECEPTOR	Aromatase inhibitor	ESR1 Y537S
BIP64	Female	BREAST	OESTROGEN RECEPTOR	Aromatase inhibitor	ESR1 Y537S
BIP65	Female	BREAST	OESTROGEN RECEPTOR	Aromatase inhibitor	ESR1 D538G
BIP66	Female	BREAST	OESTROGEN RECEPTOR	Aromatase inhibitor	ESR1 Y537S
BIP67	Female	BREAST	OESTROGEN RECEPTOR	Aromatase inhibitor	ESR1 Y537S
BIP68	Female	BREAST	OESTROGEN RECEPTOR	Aromatase inhibitor	ESR1 D538G
BIP69	Female	BREAST	OESTROGEN RECEPTOR	Aromatase inhibitor	ESR1 D538G
BIP70	Female	BREAST	OESTROGEN RECEPTOR	Aromatase inhibitor	ESR1 E380Q
BIP71	Female	BREAST	OESTROGEN RECEPTOR	Aromatase inhibitor	ESR1 Y537S
BIP72	Female	BREAST	OESTROGEN RECEPTOR	Aromatase inhibitor	ESR1 Y537C
					ESR1 D538G
BIP73	Female	BREAST	OESTROGEN RECEPTOR	Aromatase inhibitor	ESR1 Y537S
BIP74	Female	BREAST	OESTROGEN RECEPTOR	Aromatase inhibitor	ESR1 E380Q
					ESR1 L536Q
BIP75	Female	BREAST	OESTROGEN RECEPTOR	Aromatase inhibitor	ESR1 L536H
					ESR1 E380Q
BIP76	Female	BREAST	OESTROGEN RECEPTOR	Aromatase inhibitor	ESR1 Y537N
					ESR1 E380Q
BIP77	Female	BREAST	OESTROGEN RECEPTOR	Aromatase inhibitor	ESR1 L536H
					ESR1 D538G
BIP78	Female	BREAST	OESTROGEN RECEPTOR	Aromatase inhibitor	ESR1 Y537S
					ESR1 D538G
BIP79	Female	BREAST	OESTROGEN RECEPTOR	Aromatase inhibitor	ESR1 Y537S
					ESR1 Y537N
BIP80	Female	BREAST	OESTROGEN RECEPTOR	Aromatase inhibitor	ESR1 D538G
					ESR1 L536H
BIP81	Female	BREAST	OESTROGEN RECEPTOR	Aromatase inhibitor	ESR1 V422del
BIP82	Female	BREAST	OESTROGEN RECEPTOR	Aromatase inhibitor	ESR1 E380Q
					ESR1 D538G
BIP83	Female	BREAST	OESTROGEN RECEPTOR	Aromatase inhibitor	ESR1 E380Q
					ESR1 Y537N
					ESR1 Y537C
BIP84	Female	BREAST	OESTROGEN RECEPTOR	Aromatase inhibitor	ESR1 E380Q
BIP85	Female	BREAST	OESTROGEN RECEPTOR	Aromatase inhibitor	ESR1 S463P
					ESR1 Y537N
					ESR1 L536K
					ESR1 Y537S
					ESR1 D538G
					ESR1 E380Q
					ESR1 Y537C
BIP86	Male	COLORECTAL CANCER	EGFR	Cetuximab	KRAS G12D
BIP87	Male	COLORECTAL CANCER	EGFR	Cetuximab	MET amplification
					NF1 Q1447E
BIP88	Male	COLORECTAL CANCER	EGFR	Cetuximab	PIK3CA E545K
BIP89	Male	COLORECTAL CANCER	EGFR	Cetuximab	KRAS Q61H
					KRAS G12V
					NRAS Q61K
					PIK3CA H1047R
BIP90	Female	COLORECTAL CANCER	EGFR	Cetuximab	BRAF D594G
					PTEN loss exons 1-6
BIP91	Male	COLORECTAL CANCER	EGFR	Cetuximab	KRAS Q61L
					KRAS G12A
					KRAS G13D
					KRAS G12D
					KRAS G12V
					KRAS Q61H
					KRAS G12C
					NRAS Q61K
					NRAS Q61L
					NRAS G13R
					BRAF N486_P490del
					MAP2K1 K57T
					MAP2K1 K57E
					MAP2K1 Q56P
					MAP2K1 Q58P
					PIK3CA E545G
BIP92	Male	COLORECTAL CANCER	EGFR	Cetuximab	PTEN splice site 801+1G>C
BIP93	Female	COLORECTAL CANCER	EGFR	Cetuximab	KRAS G12R
					KRAS G12S
					KRAS G12V
					KRAS Q61H
					NRAS Q61K
					NRAS G13R
					NRAS G12D
					MAP2K1 K57T
					EGFR V441G
					EGFR G465E
					EGFR G465R
					FGFR3-TACC3 fusion
					BRAF G596R
					BRAF D594E
BIP94	Female	COLORECTAL CANCER	EGFR	Cetuximab	EGFR amplification
					MAP2K1 K57T
					FGFR1-TACC1 fusion
BIP95	Male	COLORECTAL CANCER	EGFR	Cetuximab	KRAS G12D
					NRAS Q61K
					PTEN splice site 801+2T>G
BIP96	Male	COLORECTAL CANCER	EGFR	Cetuximab	BRAF G464V
					RMDN2-BRAF fusion
					BRAF G466R
					KRAS G12V
					KRAS Q61H
					KRAS Q61L
					MAP2K1 K57T
					EGFR V441G
					EGFR V441D
					EGFR G465R
					PTEN L108R
BIP97	Male	COLORECTAL CANCER	EGFR	Cetuximab	PIK3CA E542K
BIP98	Male	COLORECTAL CANCER	EGFR	Cetuximab	KRAS Q61H
BIP99	Male	COLORECTAL CANCER	EGFR	Cetuximab	KRAS A146T
BIP100	Male	COLORECTAL CANCER	EGFR	Cetuximab	EGFR C231S

## Sheet: Feuil4
NIP
20063954
20063954
20106160
20106160
2014004464
2014007934
2015002677
2015002677
2016009821
2016009821
2016013697
2016013697
2018005039
2018010107
2018010503
2018010503
2018012847
2018012847
2019004437
2019004437
2019006677
2019006677
2019010386
2019010386
2020002561
2020002561
2020010250
2020010250
2020012258
2020012258
2020013731
2020013731
2020013795
2020013795
2020013797
2020013797
2021000147
2021000147
2021000408
2021000408
2021002390
2021002390
2021004573
2021004573
2021004801
2021004801
2021004894
2021004894
2021011025
2021013238
2021013238
2021013307
2021013307
2021013467
2021013467
2021013536
2021013536

## Sheet: Feuil3
NIP
2021013467
2018012847
2019004437
20106160
2015002677
2019006677
20200013731
2020010250
2018005039
2014007934
2014004464
2020002561
2020013797
2020013795
2021013307
2016013697
2016009821
2021000408
2021004894
2021002390
2021004801
20063954
2019010386
2021013536
2021000147
2018010503
2021004573
2021013238
2020012258
2021011025
2018010107
2019012675
2020004918
2021000277
2021010874
2019002954
2021012752
2020003813
2022001817
19921866
2019003993
20032921
2022010867
2020013711
20080083
2020005244
2021003839
2017003086
2017005749
20052120
2021001676
2022006100
2022002111
2017011036
2020007045
2020005148
2022001779
2022007099
2020008367
2021004214
2022003790
2017013810
19833120
2020003436
2017009456
2020000958
19971906
2022004548
19862993
2018009377
2016008086
2019009671
2021011470
19982440
2019004613
2021010151
2021014810
2019006227
2022000451
2012002267
2013005569
2022001724
2020003803
2020011453
2015001358
2021003860
19871064
2020004090
2021008546
2021013579
2021010806
2021011708
2021009278
2018011961
2021012507
2018014382
2020012210
2021007347
19852643
2021012678
2017010224
2019000725
2019004617

## Sheet: Feuil2
2021013467
2018012847
2019004437
20106160
2015002677
2019006677
2020013731
2020010250
2018005039
2014007934
2014004464
2020002561
2020013797
2020013795
2021013307
2016013697
2016009821
2021000408
2021004894
2021002390
2021004801
20063954
2019010386
2021013536
2021000147
2018010503
2021004573
2021013238
2020012258
2021011025
2018010107
